# Supplementary material for: Analysis of Whole-Genome as a Novel Strategy for Animal Species Identification
Source: Int J Mol Sci. 2024 Mar 3;25(5):2955. doi: 10.3390/ijms25052955 (PMC10932323; doi:10.3390/ijms25052955)
Supplement: Supplementary file 1 [file ijms-25-02955-s001.zip]

Archive with 1 entries (1 files):
- ijms-2864370-supplementary.pdf
